# Supplementary material for: Maintenance of cell wall remodeling and vesicle production are connected in Mycobacterium tuberculosis
Source: eLife. 2025 Feb 17;13:RP94982. doi: 10.7554/eLife.94982 (PMC11832169; doi:10.7554/eLife.94982)
Supplement: Figure 5—figure supplement 1—source data 2. [file elife-94982-fig5-figsupp1-data2.zip]

Archive with 6 entries (5 files):
- Figure_5_figure_supplement_1_source_data_2/
- __MACOSX/._Figure_5_figure_supplement_1_source_data_2
- Figure_5_figure_supplement_1_source_data_2/.DS_Store
- __MACOSX/Figure_5_figure_supplement_1_source_data_2/._.DS_Store
- Figure_5_figure_supplement_1_source_data_2/Figure_5_figure_supplement_1A.tif
- __MACOSX/Figure_5_figure_supplement_1_source_data_2/._Figure_5_figure_supplement_1A.tif
