# Supplementary material for: Maintenance of cell wall remodeling and vesicle production are connected in Mycobacterium tuberculosis
Source: eLife. 2025 Feb 17;13:RP94982. doi: 10.7554/eLife.94982 (PMC11832169; doi:10.7554/eLife.94982)
Supplement: Figure 5—figure supplement 3—source data 1. [file elife-94982-fig5-figsupp3-data1.zip]

Archive with 6 entries (5 files):
- Figure_5_figure_supplement_3_source_data_1/
- __MACOSX/._Figure_5_figure_supplement_3_source_data_1
- Figure_5_figure_supplement_3_source_data_1/.DS_Store
- __MACOSX/Figure_5_figure_supplement_3_source_data_1/._.DS_Store
- Figure_5_figure_supplement_3_source_data_1/Figure_5_figure_supplement_3B.png
- __MACOSX/Figure_5_figure_supplement_3_source_data_1/._Figure_5_figure_supplement_3B.png
