# Supplementary material for: Maintenance of cell wall remodeling and vesicle production are connected in Mycobacterium tuberculosis
Source: eLife. 2025 Feb 17;13:RP94982. doi: 10.7554/eLife.94982 (PMC11832169; doi:10.7554/eLife.94982)
Supplement: Figure 7—source data 2. [file elife-94982-fig7-data2.zip]

Archive with 14 entries (13 files):
- Figure_7_source_data_2/
- __MACOSX/._Figure_7_source_data_2
- Figure_7_source_data_2/Figure_7B.tif
- __MACOSX/Figure_7_source_data_2/._Figure_7B.tif
- Figure_7_source_data_2/Figure_7C.tif
- __MACOSX/Figure_7_source_data_2/._Figure_7C.tif
- Figure_7_source_data_2/Figure_7G.tif
- __MACOSX/Figure_7_source_data_2/._Figure_7G.tif
- Figure_7_source_data_2/Figure_7F.tif
- __MACOSX/Figure_7_source_data_2/._Figure_7F.tif
- Figure_7_source_data_2/Figure_7D.tif
- __MACOSX/Figure_7_source_data_2/._Figure_7D.tif
- Figure_7_source_data_2/Figure_7E.tif
- __MACOSX/Figure_7_source_data_2/._Figure_7E.tif
