# Supplementary material for: Maintenance of cell wall remodeling and vesicle production are connected in Mycobacterium tuberculosis
Source: eLife. 2025 Feb 17;13:RP94982. doi: 10.7554/eLife.94982 (PMC11832169; doi:10.7554/eLife.94982)
Supplement: Figure 9—source data 2. [file elife-94982-fig9-data2.zip]

Archive with 6 entries (5 files):
- Figure_9_source_data_2/
- __MACOSX/._Figure_9_source_data_2
- Figure_9_source_data_2/Figure_9A.tif
- __MACOSX/Figure_9_source_data_2/._Figure_9A.tif
- Figure_9_source_data_2/.DS_Store
- __MACOSX/Figure_9_source_data_2/._.DS_Store
