# Supplementary material for: Maintenance of cell wall remodeling and vesicle production are connected in Mycobacterium tuberculosis
Source: eLife. 2025 Feb 17;13:RP94982. doi: 10.7554/eLife.94982 (PMC11832169; doi:10.7554/eLife.94982)
Supplement: Supplementary file 6. [file elife-94982-supp6.zip › Supplement 6.odt]

Table supplement 1. Plasmids and primers used in this study.

Construction / 
DNA fragment used
Template
Primers
Sequence 5’-3’
pGMCS-P1-virR-Lk2-GFP11-ctpC(1-85)-Lk15-GFP(1-10)
P1
pGMCS-TetR-P1- pacL1Flag- PpacL1-ctpCHis (Boudehen et al. 2022)
Inf-B2-P1-Fw
CAAAGTGGAGCGATACTCGACATCGGATCGTCGGCACCGTCAC
Inf-P1-Left
GAAATGATGTATGCCGTGCTGGTC
pGMCS backbone
pGMCS-PpacL-pacL1-Lk2-GFP11-ctpC(1-85)-Lk15-GFP(1-10) (Boudehen et al. 2022)
ctpC-B2-Left
GTCGAGTATCGCTCCACTTTG
Rv3269-P1-Fus-Fw
CAGCACGGCATACATCATTTCGGAAGAAAGGTACAGGCAATGG
pGMCS-P1-virR-Lk2-GFP11-ctpC(1-85)-Lk15-GFP(1-10)
virR
M. tuberculosis H37Rv chromosomal DNA 
If-AmL1-VirR
AAGGTACAGGCAATGgtgctggttacagtgggctcg
If-Lk2-VirR-Rv
ACCGGATCCTTCCAGgccggtcaccacgacgatg
pGMCS backbone
pGMCS-P1-pacL1-Lk2-GFP11-ctpC(1-85)-Lk15-GFP(1-10)
Lk2-Right
CTGGAAGGATCCGGTGGCGG
pGMC 3269 Am Left
CATTGCCTGTACCTTTCTTCC
pGMCS-P1-virRsol-Lk2-GFP11-ctpC(1-85)-Lk15-GFP(1-10)
virRsol
M. tuberculosis H37Rv chromosomal DNA 
If-AmL1-VirRsol
AAGGTACAGGCAATGctgggttcgtctccgaactccg
If-Lk2-VirR-Rv
ACCGGATCCTTCCAGgccggtcaccacgacgatg
pGMCS backbone
pGMCS-P1-pacL1-Lk2-GFP11-ctpC(1-85)-Lk15-GFP(1-10)
Lk2-Right
CTGGAAGGATCCGGTGGCGG
pGMC 3269 Am Left
CATTGCCTGTACCTTTCTTCC
pGMCS-P1-virR-Lk2-GFP11-virR-Lk15-GFP(1-10)
virR
M. tuberculosis H37Rv chromosomal DNA
If-AmMBD-VirR
GAGCGCCTCGCCATGgtgctggttacagtgggctcg
If-L15-VirR-Rv
AGACAGCCCTGGACCgccggtcaccacgacgatg
pGMCS backbone
pGMCS-P1-virR-Lk2-GFP11-ctpC(1-85)-Lk15-GFP(1-10)
Flex15-Right
GGTCCAGGGCTGTCTGGCC
ctpC-Am-left2 
CATGGCGAGGCGCTCAAG
pGMCS-P1-virRsol-Lk2-GFP11-virRsol-Lk15-GFP(1-10)
virRsol
M. tuberculosis H37Rv chromosomal DNA
If-AmMBD-VirRsol
GAGCGCCTCGCCATGctgggttcgtctccgaactccg
If-L15-VirR-Rv
AGACAGCCCTGGACCgccggtcaccacgacgatg
pGMCS backbone
pGMCS-P1-virRsol-Lk2-GFP11-ctpC(1-85)-Lk15-GFP(1-10)
Flex15-Right
GGTCCAGGGCTGTCTGGCC
ctpC-Am-left2 
CATGGCGAGGCGCTCAAG
pGMCS-P1-virRsol-Lk2-GFP11-rv0822c(LytR_C)-Lk15-GFP(1-10)
Rv0822c(LytR_C)
M. tuberculosis H37Rv chromosomal DNA
If-AmMBD-0822cD
GAGCGCCTCGCCATGgagattcagcaccagcaggttacgacg
If-L15-0822cD-Rv
AGACAGCCCTGGACCgcggcttatctgcacgctgacg
pGMCS backbone
pGMCS-P1-virRsol-Lk2-GFP11-ctpC(1-85)-Lk15-GFP(1-10)
Flex15-Right
GGTCCAGGGCTGTCTGGCC
ctpC-Am-left2 
CATGGCGAGGCGCTCAAG
pGMCS-P1-virRsol-Lk2-GFP11-rv3267(LytR_C)-Lk15-GFP(1-10)
Rv3267(LytR_C)
M. tuberculosis H37Rv chromosomal DNA
If-AmMBD-3267D
GAGCGCCTCGCCATGcccgccaagaccacggcc
If-L15-3267D-Rv
AGACAGCCCTGGACCcagcccggagcccggac
pGMCS backbone
pGMCS-P1-virRsol-Lk2-GFP11-ctpC(1-85)-Lk15-GFP(1-10)
Flex15-Right
GGTCCAGGGCTGTCTGGCC
ctpC-Am-left2 
CATGGCGAGGCGCTCAAG
pGMCS-P1-virRsol-Lk2-GFP11-rv3484(LytR_C)-Lk15-GFP(1-10)
Rv3484(LytR_C)
M. tuberculosis H37Rv chromosomal DNA
If-AmMBD-3484D
GAGCGCCTCGCCATGgcggccgccaaacctaaccc
If-L15-3484D-Rv
AGACAGCCCTGGACCggtatccaccgtcacacggatg
pGMCS backbone
pGMCS-P1-virRsol-Lk2-GFP11-ctpC(1-85)-Lk15-GFP(1-10)
Flex15-Right
GGTCCAGGGCTGTCTGGCC
ctpC-Am-left2 
CATGGCGAGGCGCTCAAG
pGMCS-P1-virRsol-Lk2-GFP11-rv0822c(Cterm)-Lk15-GFP(1-10)
Rv0822c(Cterm)
M. tuberculosis H37Rv chromosomal DNA
If-AmMBD-0822cD
GAGCGCCTCGCCATGgagattcagcaccagcaggttacgacg
If-L15-0822c-Rv2
AGACAGCCCTGGACCctcgcaggtggtgtcggcg
pGMCS backbone
pGMCS-P1-virRsol-Lk2-GFP11-ctpC(1-85)-Lk15-GFP(1-10)
Flex15-Right
GGTCCAGGGCTGTCTGGCC
ctpC-Am-left2 
CATGGCGAGGCGCTCAAG
pGMCS-P1-virRsol-Lk2-GFP11-rv3267(Cterm)-Lk15-GFP(1-10)
Rv0822c(Cterm)
M. tuberculosis H37Rv chromosomal DNA
If-AmMBD-3267D
GAGCGCCTCGCCATGgagattcagcaccagcaggttacgacg
If-L15-3267-Rv2
AGACAGCCCTGGACCgttgatgcactccggcgcgtc
pGMCS backbone
pGMCS-P1-virRsol-Lk2-GFP11-ctpC(1-85)-Lk15-GFP(1-10)
Flex15-Right
GGTCCAGGGCTGTCTGGCC
ctpC-Am-left2 
CATGGCGAGGCGCTCAAG
pGMCS-P1-virRsol-Lk2-GFP11-rv3484(Cterm)-Lk15-GFP(1-10)
Rv0822c(Cterm)
M. tuberculosis H37Rv chromosomal DNA
If-AmMBD-3267D
GAGCGCCTCGCCATGgagattcagcaccagcaggttacgacg
If-L15-3484-Rv2
AGACAGCCCTGGACCgttcacgcagggcacgccg
pGMCS backbone
pGMCS-P1-virRsol-Lk2-GFP11-ctpC(1-85)-Lk15-GFP(1-10)
Flex15-Right
GGTCCAGGGCTGTCTGGCC
ctpC-Am-left2 
CATGGCGAGGCGCTCAAG
pGMCS-P1-virRsol-Lk2-GFP11-rv0822c-Lk15-GFP(1-10)
Rv0822c
M. tuberculosis H37Rv chromosomal DNA
If-AmMBD-0822c
GAGCGCCTCGCCATGagtgacggcgagagcg
If-L15-0822c-Rv
AGACAGCCCTGGACCctactcgcaggtggtgtcgg
pGMCS backbone
pGMCS-P1-virRsol-Lk2-GFP11-ctpC(1-85)-Lk15-GFP(1-10)
Flex15-Right
GGTCCAGGGCTGTCTGGCC
ctpC-Am-left2 
CATGGCGAGGCGCTCAAG
pGMCS-P1-virRsol-Lk2-GFP11-rv3267-Lk15-GFP(1-10)
Rv3267(Cterm)
M. tuberculosis H37Rv chromosomal DNA
If-AmMBD-3267
GAGCGCCTCGCCATGatgtctgcgcaacgtgtggttc
If-L15-3267-Rv
AGACAGCCCTGGACCtcagttgatgcactccggcgc
pGMCS backbone
pGMCS-P1-virRsol-Lk2-GFP11-ctpC(1-85)-Lk15-GFP(1-10)
Flex15-Right
GGTCCAGGGCTGTCTGGCC
ctpC-Am-left2 
CATGGCGAGGCGCTCAAG
pGMCS-P1-virRsol-Lk2-GFP11-rv3484-Lk15-GFP(1-10)
Rv3484(Cterm)
M. tuberculosis H37Rv chromosomal DNA
If-AmMBD-3484
GAGCGCCTCGCCATGgcgcgttctgagggc
If-L15-3484-Rv
AGACAGCCCTGGACCctagttcacgcagggcacgc
pGMCS backbone
pGMCS-P1-virRsol-Lk2-GFP11-ctpC(1-85)-Lk15-GFP(1-10)
Flex15-Right
GGTCCAGGGCTGTCTGGCC
ctpC-Am-left2 
CATGGCGAGGCGCTCAAG
CRISPRi mutants
virR (158.1) c2
Rv0431
Rv0431crispr 1 F
GGGAGAGCAGCAGGAAGACGACGC
Rv0431crispr 1 R
AAACGCGTCGTCTTCCTGCTGCTC
virR (42.2) c1
Rv0431
Rv0431crispr 2 F
GGGAACGAACCCAGTGCCTGCCAGA
Rv0431crispr 2 R
AAACtctggcaggcactgggttcgt
cei (145.2) c1
Rv2700
Rv2700crispr 1 F
GGGAATCACGCAAGTCACCACCAC
Rv2700crispr 1 R
AAACGTGGTGGTGACTTGCGTGAT
cei (47.3) c2
Rv2700
Rv2700crispr 2 F
gggagtcggtgccgagcgcaaggtcg
Rv2700crispr 2 R
aaacgaccttgcgctcggcaccgac
VirR-Venus primers
VirR-F
TCACTGGGGTGCTGGTTACAGTGGGCTC
VirR-R
ATAGGATCGCCGGTCACCACGACGAT
pMV-F
TGACCGGCGATCCTATGGTGAGCAAGGGC
pMV-R
ACCAGCACCCCAGTGAAAAGTTCTTCTCCTTTACTC
