# Supplementary material for: Maintenance of cell wall remodeling and vesicle production are connected in Mycobacterium tuberculosis
Source: eLife. 2025 Feb 17;13:RP94982. doi: 10.7554/eLife.94982 (PMC11832169; doi:10.7554/eLife.94982)
Supplement: Supplementary file 7. [file elife-94982-supp7.zip › Supplement 7.odt]

Table supplement 2. Gradient mobile phase composition for ion-pairing LC-MS/MS for the quantification of acetyl-CoA, methyl citrate and methylmalonyl-CoA.
Time (min)
Mobile Phase (%)

A
B
1
100
0
2
55
45
7
50
50
7.5
5
95
8
5
95
8.5
100
0
10
End

A: water-methanol 07:3 (v/v) + 10mM tributylamine + 3mM acetic acid; B: pure methanol
