# Supplementary material for: Maintenance of cell wall remodeling and vesicle production are connected in Mycobacterium tuberculosis
Source: eLife. 2025 Feb 17;13:RP94982. doi: 10.7554/eLife.94982 (PMC11832169; doi:10.7554/eLife.94982)
Supplement: Supplementary file 8. [file elife-94982-supp8.zip › Supplement 8.odt]

Table supplement 3. Gradient mobile phase composition for ion-pairing LC-MS/MS for the quantification of pyruvate.
Time (min)
Mobile Phase (%)

A
B
1
5
95
6
95
5
7
95
5
8
5
95
10
End

A: pure water; B: pure methanol
