# Supplementary material for: Maintenance of cell wall remodeling and vesicle production are connected in Mycobacterium tuberculosis
Source: eLife. 2025 Feb 17;13:RP94982. doi: 10.7554/eLife.94982 (PMC11832169; doi:10.7554/eLife.94982)
Supplement: Supplementary file 9. [file elife-94982-supp9.zip › Supplement 9.odt]

Table supplement 4. Quantifier MRM transitions and collision energies used for acety-CoA, methyl citrate, methylmalonyl-CoA and pyruvate.
Metabolite
Precursor ion [M-H]- (m/z)
Product ion (m/z)
Collision energy (eV)
Acetyl-CoA
808.00
407.95
41
Methyl citrate
204.90
125.10
13
Methylmalonyl-CoA
432.60
410.50
10
Pyruvate
87.20
43.10
13
